# Supplementary material for: Mangiferin Alleviates Postpartum Depression–Like Behaviors by Inhibiting MAPK Signaling in Microglia
Source: Front Pharmacol. 2022 Jun 3;13:840567. doi: 10.3389/fphar.2022.840567 (PMC9204178; doi:10.3389/fphar.2022.840567)
Supplement: Supplementary file 1 [file DataSheet1.xlsx]

## Sheet: Figure 2
F2 B	Control	PPD	PPD/MGF(L)	PPD/MGF(H)
	120	282	180	150
	145	276	220	145
	84	290	195	134
	102	258	190	166
	90	277	193	218
	95	270	219	169
	92	275	197
	119		199
F2 D	Control	PPD	PPD/MGF(L)	PPD/MGF(H)
	180.26	198.04	141.28	215.8
	166.32	221.57	198.32	238.51
	108.21	207.6	166.7	146.5
	110.83	239.51	164.96	112.7
	126.6	236.3	193.2	114.4
	117.16	208.09	227.1	127
	212.79	211.68	166.47	99.1
	195	256.62	132.1	108.4
	221.88	178.28	143.3	92.2
F2 F	Control	PPD	PPD/MGF(L)	PPD/MGF(H)
	143.1	220.1	162.4	193.8
	206.2	234	238.3	188.5
	95.8	207.9	209.4	202
	205.5	229.2	207	200
	193	241.8	214.5	200.9
	168.9	229.4	198.8	207.7
	109.5	245.7	225.8	213.8
	174.5	247.3	222.4	184
	143.1	253.3	153.1	226.5

## Sheet: Figure 3
F3 G	TNF-α
								0.269221
Sample 01	ACTB	17.9297	33.7515	15.8218	2.41498	-2.41498	0.187507	0.69648	0.960536	1
Sample 01	ACTB	18.2469	33.7661	15.5192	2.11234	-2.11234	0.231271	0.859037
Sample 01	ACTB	18.0961	32.9888	14.8928	1.48596	-1.48596	0.357011	1.32609
Sample 02	ACTB	18.3607	34.0207	15.66	2.2532	-2.2532	0.209758	0.77913	1.20428
Sample 02	ACTB	18.1473	32.6714	14.5241	1.11727	-1.11727	0.460966	1.71222
Sample 02	ACTB	18.1053	33.2398	15.1345	1.72773	-1.72773	0.301926	1.12148
Sample 03	ACTB	19.0701	34.5872	15.5171	2.11033	-2.11033	0.231594	0.860237	1.17381
Sample 03	ACTB	18.8985	33.3967	14.4982	1.09139	-1.09139	0.46931	1.74322
Sample 03	ACTB	18.7639	34.1874	15.4234	2.01662	-2.01662	0.247137	0.917971
Sample 04	ACTB	18.8383	34.8232	15.9849	2.57813	-2.57813	0.167458	0.622008	0.661378
Sample 04	ACTB	18.8433	35.0554	16.2121	2.80528	-2.80528	0.143063	0.531396
Sample 04	ACTB	18.6804	34.2479	15.5675	2.16068	-2.16068	0.22365	0.830732
Sample 05	ACTB	19.0088	33.152	14.1432	0.736423	-0.736423	0.600225	2.22949	2.41814	2.08994
Sample 05	ACTB	18.9574	32.689	13.7316	0.324802	-0.324802	0.798408	2.96562
Sample 05	ACTB	18.7533	33.0111	14.2578	0.850988	-0.850988	0.554405	2.05929
Sample 06	ACTB	18.9554	32.9516	13.9962	0.589428	-0.589428	0.664606	2.46863	2.59492
Sample 06	ACTB	18.9586	33.1242	14.1656	0.758831	-0.758831	0.590975	2.19513
Sample 06	ACTB	18.7032	32.3612	13.6579	0.251122	-0.251122	0.840243	3.12102
Sample 07	ACTB	18.8632	32.8906	14.0274	0.620596	-0.620596	0.650402	2.41587	2.01259
Sample 07	ACTB	18.6591	33.0337	14.3746	0.967794	-0.967794	0.511287	1.89914
Sample 07	ACTB	18.656	33.1712	14.5152	1.1084	-1.1084	0.463807	1.72278
Sample 08	ACTB	18.8094	33.6297	14.8203	1.41347	-1.41347	0.375407	1.39442	1.33412
Sample 08	ACTB	18.7738	35.1452	16.3713	2.96453	-2.96453	0.128112	0.475861
Sample 08	ACTB	18.8396	33.0473	14.2077	0.800873	-0.800873	0.574002	2.13208
Sample 09	ACTB	18.7195	32.3358	13.6162	0.209435	-0.209435	0.864876	3.21251	2.89999	2.28234
Sample 09	ACTB	18.7629	32.7026	13.9397	0.532919	-0.532919	0.691155	2.56724
Sample 09	ACTB	18.6372	32.3911	13.7539	0.347065	-0.347065	0.786182	2.92021
Sample 10	ACTB	18.4933	32.7578	14.2645	0.857668	-0.857668	0.551844	2.04978	1.84828
Sample 10	ACTB	18.487	32.8392	14.3523	0.945444	-0.945444	0.51927	1.92879
Sample 10	ACTB	18.3311	32.9837	14.6526	1.24579	-1.24579	0.421677	1.56629
Sample 11	ACTB	18.7588	32.1656	13.4068	0	0	1	3.71442	2.35101
Sample 11	ACTB	18.6982	33.338	14.6399	1.23306	-1.23306	0.425415	1.58017
Sample 11	ACTB	18.6794	33.1651	14.4857	1.07885	-1.07885	0.473407	1.75843
Sample 12	ACTB	18.7819	33.2623	14.4805	1.07364	-1.07364	0.475117	1.76479	2.03007
Sample 12	ACTB	18.6915	33.0756	14.3841	0.977278	-0.977278	0.507937	1.88669
Sample 12	ACTB	18.769	32.7828	14.0138	0.607008	-0.607008	0.656557	2.43873
Sample 13	ACTB	18.7336	33.793	15.0594	1.65262	-1.65262	0.318062	1.18142	0.835364	1.40954
Sample 13	ACTB	18.5611	34.3105	15.7494	2.34258	-2.34258	0.197157	0.732323
Sample 13	ACTB	18.6248	34.6802	16.0554	2.64861	-2.64861	0.159473	0.59235
Sample 14	ACTB	18.9926	33.7129	14.7203	1.31352	-1.31352	0.402338	1.49445	1.54411
Sample 14	ACTB	18.8646	33.2719	14.4074	1.00054	-1.00054	0.499814	1.85652
Sample 14	ACTB	18.895	33.8373	14.9423	1.53546	-1.53546	0.344969	1.28136
Sample 15	ACTB	19.1841	32.9194	13.7352	0.328421	-0.328421	0.796408	2.95819	2.56257
Sample 15	ACTB	19.0174	33.2127	14.1953	0.788494	-0.788494	0.578948	2.15046
Sample 15	ACTB	18.9894	32.9225	13.9331	0.526287	-0.526287	0.694339	2.57907
Sample 16	ACTB	18.8988	34.8578	15.959	2.55218	-2.55218	0.170498	0.6333	0.696098
Sample 16	ACTB	18.8787	34.8355	15.9568	2.54999	-2.54999	0.170756	0.634259
Sample 16	ACTB	18.7711	34.356	15.585	2.17815	-2.17815	0.220959	0.820735
F3 H	IL-6
								0.310398
Sample 01	ACTB	17.9297	30.556	12.6263	1.32983	-1.32983	0.397815	1.28163	1.21761	1
Sample 01	ACTB	18.2469	31.2089	12.962	1.66555	-1.66555	0.315223	1.01555
Sample 01	ACTB	18.0961	30.6413	12.5453	1.24882	-1.24882	0.420791	1.35565
Sample 02	ACTB	18.3607	31.6116	13.2509	1.95447	-1.95447	0.258016	0.831241	0.616187
Sample 02	ACTB	18.1473	32.5767	14.4294	3.13291	-3.13291	0.113998	0.367265
Sample 02	ACTB	18.1053	31.7109	13.6056	2.30917	-2.30917	0.201776	0.650056
Sample 03	ACTB	19.0701	31.6967	12.6267	1.33021	-1.33021	0.397711	1.28129	1.09532
Sample 03	ACTB	18.8985	31.7942	12.8957	1.5992	-1.5992	0.330059	1.06334
Sample 03	ACTB	18.7639	31.8354	13.0715	1.77504	-1.77504	0.292187	0.941329
Sample 04	ACTB	18.8383	31.9038	13.0655	1.76907	-1.76907	0.293398	0.945231	1.07088
Sample 04	ACTB	18.8433	31.6433	12.7999	1.50346	-1.50346	0.352706	1.1363
Sample 04	ACTB	18.6804	31.4869	12.8065	1.51006	-1.51006	0.351096	1.13112
Sample 05	ACTB	19.0088	31.1042	12.0954	0.798964	-0.798964	0.574762	1.85169	1.82873	1.54831
Sample 05	ACTB	18.9574	30.8505	11.8931	0.596684	-0.596684	0.661272	2.1304
Sample 05	ACTB	18.7533	31.1487	12.3954	1.09892	-1.09892	0.466867	1.50409
Sample 06	ACTB	18.9554	31.2798	12.3245	1.02801	-1.02801	0.490385	1.57986	1.35529
Sample 06	ACTB	18.9586	31.2924	12.3338	1.03739	-1.03739	0.487207	1.56962
Sample 06	ACTB	18.7032	31.8135	13.1102	1.81378	-1.81378	0.284444	0.916384
Sample 07	ACTB	18.8632	31.1595	12.2963	0.999853	-0.999853	0.500051	1.611	1.61607
Sample 07	ACTB	18.6591	30.986	12.327	1.03051	-1.03051	0.489537	1.57713
Sample 07	ACTB	18.656	30.909	12.253	0.956543	-0.956543	0.51529	1.66009
Sample 08	ACTB	18.8094	31.9485	13.1391	1.8427	-1.8427	0.2788	0.898203	1.39315
Sample 08	ACTB	18.7738	31.6238	12.85	1.55351	-1.55351	0.34068	1.09756
Sample 08	ACTB	18.8396	30.6971	11.8575	0.561033	-0.561033	0.677817	2.1837
Sample 09	ACTB	18.7195	31.0475	12.328	1.03156	-1.03156	0.489183	1.57598	1.36481	0.969759
Sample 09	ACTB	18.7629	31.3819	12.619	1.32257	-1.32257	0.399822	1.2881
Sample 09	ACTB	18.6372	31.3224	12.6852	1.38873	-1.38873	0.3819	1.23035
Sample 10	ACTB	18.4933	31.8629	13.3697	2.07321	-2.07321	0.23763	0.765565	1.01497
Sample 10	ACTB	18.487	30.8836	12.3967	1.10021	-1.10021	0.46645	1.50275
Sample 10	ACTB	18.3311	31.6801	13.349	2.05257	-2.05257	0.241055	0.776599
Sample 11	ACTB	18.7588	32.0823	13.3235	2.02703	-2.02703	0.245359	0.790466	0.823209
Sample 11	ACTB	18.6982	32.2946	13.5965	2.30001	-2.30001	0.203062	0.654197
Sample 11	ACTB	18.6794	31.6281	12.9487	1.65224	-1.65224	0.318146	1.02496
Sample 12	ACTB	18.7819	32.2466	13.4647	2.16825	-2.16825	0.222481	0.71676	0.676045
Sample 12	ACTB	18.6915	32.3086	13.617	2.3206	-2.3206	0.200184	0.644928
Sample 12	ACTB	18.769	32.3387	13.5697	2.27324	-2.27324	0.206864	0.666449
Sample 13	ACTB	18.7336	32.0329	13.2993	2.00285	-2.00285	0.249506	0.803827	0.852018	1.10877
Sample 13	ACTB	18.5611	32.1236	13.5625	2.26608	-2.26608	0.207895	0.669768
Sample 13	ACTB	18.6248	31.4947	12.8699	1.5735	-1.5735	0.335993	1.08246
Sample 14	ACTB	18.9926	31.4159	12.4233	1.12685	-1.12685	0.457914	1.47525	1.05451
Sample 14	ACTB	18.8646	32.0953	13.2308	1.93434	-1.93434	0.261642	0.842923
Sample 14	ACTB	18.895	32.1217	13.2266	1.93019	-1.93019	0.262394	0.845346
Sample 15	ACTB	18.8988	31.3022	12.4034	1.10693	-1.10693	0.46428	1.49576	1.41977
Sample 15	ACTB	18.8787	31.5831	12.7044	1.40797	-1.40797	0.376842	1.21406
Sample 15	ACTB	18.7711	31.1235	12.3525	1.056	-1.056	0.480963	1.5495
F3 I	IL-1β
								0.0981331
Sample 01	ACTB	18.0216	30.8862	12.8646	4.13839	-4.13839	0.0567832	0.578635	0.552198	1
Sample 01	ACTB	18.0581	30.9001	12.8419	4.11569	-4.11569	0.0576839	0.587813
Sample 01	ACTB	17.9229	31.0269	13.1041	4.37784	-4.37784	0.0480994	0.490145
Sample 02	ACTB	17.7955	30.1255	12.3299	3.6037	-3.6037	0.082258	0.838229	0.802356
Sample 02	ACTB	17.7331	30.3918	12.6587	3.93249	-3.93249	0.0654943	0.667403
Sample 02	ACTB	17.5604	29.7854	12.2251	3.49882	-3.49882	0.0884606	0.901435
Sample 03	ACTB	18.9582	30.4971	11.5389	2.81271	-2.81271	0.142328	1.45035	1.27928
Sample 03	ACTB	18.7407	31.0366	12.296	3.56975	-3.56975	0.0842168	0.85819
Sample 03	ACTB	18.6984	30.1609	11.4625	2.73625	-2.73625	0.150075	1.5293
Sample 04	ACTB	18.7616	30.4679	11.7063	2.98008	-2.98008	0.126738	1.29149	1.36617
Sample 04	ACTB	18.7664	30.2518	11.4854	2.75921	-2.75921	0.147705	1.50515
Sample 04	ACTB	18.623	30.3178	11.6948	2.96855	-2.96855	0.127755	1.30186
Sample 05	ACTB	18.9244	29.55	10.6256	1.89935	-1.89935	0.268064	2.73164	2.39148	1.8128
Sample 05	ACTB	18.789	29.5956	10.8066	2.08037	-2.08037	0.236453	2.40952
Sample 05	ACTB	18.8045	29.8561	11.0515	2.3253	-2.3253	0.199533	2.03329
Sample 06	ACTB	18.7006	29.5553	10.8547	2.12846	-2.12846	0.228702	2.33053	1.96421
Sample 06	ACTB	18.6241	29.867	11.2429	2.51666	-2.51666	0.174747	1.78071
Sample 06	ACTB	18.5724	29.8147	11.2424	2.51612	-2.51612	0.174812	1.78138
Sample 07	ACTB	18.7424	29.8746	11.1321	2.4059	-2.4059	0.188691	1.92281	1.59829
Sample 07	ACTB	18.6017	29.7412	11.1395	2.41324	-2.41324	0.187734	1.91305
Sample 07	ACTB	18.5798	30.7156	12.1357	3.40951	-3.40951	0.0941102	0.959005
Sample 08	ACTB	18.9765	31.0173	12.0407	3.31449	-3.31449	0.100517	1.02429	1.29721
Sample 08	ACTB	18.8295	30.4904	11.6609	2.93464	-2.93464	0.130793	1.33281
Sample 08	ACTB	18.9227	30.3802	11.4576	2.73134	-2.73134	0.150586	1.53451
Sample 09	ACTB	18.5802	29.6583	11.0781	2.35186	-2.35186	0.195894	1.9962	2.09452	2.21353
Sample 09	ACTB	18.5033	29.5484	11.0452	2.31894	-2.31894	0.200415	2.04228
Sample 09	ACTB	18.4554	29.364	10.9086	2.18235	-2.18235	0.220317	2.24509
Sample 10	ACTB	18.8107	29.2124	10.4018	1.67553	-1.67553	0.313051	3.19007	2.94273
Sample 10	ACTB	18.6829	29.2498	10.5669	1.84069	-1.84069	0.279188	2.845
Sample 10	ACTB	18.7839	29.3774	10.5935	1.86724	-1.86724	0.274097	2.79311
Sample 11	ACTB	19.1355	30.0516	10.916	2.1898	-2.1898	0.219182	2.23352	1.60334
Sample 11	ACTB	18.8871	30.5323	11.6452	2.919	-2.919	0.132218	1.34734
Sample 11	ACTB	19.0364	30.8141	11.7777	3.05144	-3.05144	0.120622	1.22917
Sample 12	ACTB	18.9364	30.762	11.8257	3.09944	-3.09944	0.116674	1.18894	1.34465	1.43151
Sample 12	ACTB	18.8948	30.2721	11.3773	2.65102	-2.65102	0.159207	1.62236
Sample 12	ACTB	18.9617	30.747	11.7853	3.0591	-3.0591	0.119983	1.22265
Sample 13	ACTB	18.9944	30.4678	11.4734	2.74719	-2.74719	0.148941	1.51775	1.27512
Sample 13	ACTB	18.8239	30.4016	11.5777	2.85149	-2.85149	0.138553	1.41189
Sample 13	ACTB	18.5353	30.7695	12.2342	3.50797	-3.50797	0.0879014	0.895736
Sample 14	ACTB	18.8384	30.0307	11.1923	2.46602	-2.46602	0.180989	1.84433	1.67475
Sample 14	ACTB	18.8535	30.686	11.8325	3.10631	-3.10631	0.11612	1.18329
Sample 14	ACTB	18.8477	29.9255	11.0778	2.35155	-2.35155	0.195936	1.99663

## Sheet: Figure 4
F4 C
	Control	PPD	PPD/MGF（L）	PPD/MGF（H）
	6.599	8.63696	7.89595	7.70306
	6.44687	9.07235	8.80524	7.36578
	5.91065	8.15276	7.95524	8.64849
	6.88109	8.12112	6.35203	6.69777
	6.58733	8.24496	5.33101	6.90854
	5.4306	7.9539	7.54167	6.43761
F4 D
	Control	PPD	PPD/MGF（L）	PPD/MGF（H）
	5.5746	8.68047	7.94163	7.37674
	5.09315	12.1708	9.12944	7.1821
	6.08443	8.66363	8.82184	8.70764
	6.33265	10.2946	5.92201	8.73782
	7.00252	8.19682	7.07708	7.48207
	7.86272	9.10889	8.54002	6.97945

## Sheet: Figure 5
F5 F	TNF-α
								0.303661
Sample 01	ACTB	15.427	21.1148	5.68783	1.66302	-1.66302	0.315777	1.0399	1
Sample 01	ACTB	15.4189	21.1365	5.71763	1.69282	-1.69282	0.309321	1.01864
Sample 01	ACTB	15.4071	21.2384	5.8313	1.80649	-1.80649	0.285886	0.941463
Sample 02	ACTB	15.6876	21.1116	5.42402	1.39921	-1.39921	0.379137	1.24855	1.31713
Sample 02	ACTB	15.6726	20.9992	5.32662	1.30181	-1.30181	0.405616	1.33575
Sample 02	ACTB	15.7926	21.0858	5.29317	1.26836	-1.26836	0.415132	1.36709
Sample 03	ACTB	14.1089	18.1337	4.02481	0	0	1	3.29314	2.95446
Sample 03	ACTB	13.9703	18.1924	4.22211	0.197302	-0.197302	0.87218	2.87221
Sample 03	ACTB	13.8617	18.174	4.31237	0.287558	-0.287558	0.819288	2.69803
Sample 04	ACTB	15.2481	19.6553	4.40716	0.382355	-0.382355	0.767184	2.52645	2.56276
Sample 04	ACTB	15.2908	19.6279	4.33714	0.312329	-0.312329	0.80534	2.6521
Sample 04	ACTB	15.1204	19.5371	4.41675	0.391936	-0.391936	0.762106	2.50972
Sample 05	ACTB	15.4063	19.7709	4.36456	0.339756	-0.339756	0.790175	2.60216	2.33094
Sample 05	ACTB	15.2016	19.7328	4.53123	0.506426	-0.506426	0.703964	2.31826
Sample 05	ACTB	15.0344	19.7274	4.69298	0.668168	-0.668168	0.629305	2.07239
Sample 06	ACTB	15.2799	19.9295	4.64958	0.624776	-0.624776	0.648521	2.13567	1.97539
Sample 06	ACTB	15.1262	19.9431	4.81697	0.792158	-0.792158	0.57748	1.90172
Sample 06	ACTB	15.0966	19.9234	4.82683	0.802025	-0.802025	0.573544	1.88876
F5 G	IL-6
								0.0448578
Sample 01	ACTB	15.427	27.7698	12.3428	4.48723	-4.48723	0.0445871	0.993965	1
Sample 01	ACTB	15.4189	27.7685	12.3496	4.494	-4.494	0.0443783	0.989311
Sample 01	ACTB	15.4071	27.7173	12.3102	4.45457	-4.45457	0.045608	1.01672
Sample 02	ACTB	15.6876	27.5569	11.8693	4.01366	-4.01366	0.0619109	1.38016	1.4567
Sample 02	ACTB	15.6726	27.535	11.8625	4.00685	-4.00685	0.0622041	1.38669
Sample 02	ACTB	15.7926	27.4458	11.6531	3.79751	-3.79751	0.0719176	1.60323
Sample 03	ACTB	14.1089	21.9645	7.85562	0	0	1	22.2927	20.9745
Sample 03	ACTB	13.9703	21.9565	7.98626	0.130644	-0.130644	0.913424	20.3626
Sample 03	ACTB	13.8617	21.8546	7.99296	0.137341	-0.137341	0.909194	20.2683
Sample 04	ACTB	15.2481	23.3063	8.0582	0.202576	-0.202576	0.868998	19.3723	18.8568
Sample 04	ACTB	15.2908	23.4108	8.11998	0.264358	-0.264358	0.832569	18.5602
Sample 04	ACTB	15.1204	23.2343	8.11395	0.258332	-0.258332	0.836054	18.6379
Sample 05	ACTB	15.4063	23.8283	8.42194	0.566322	-0.566322	0.675336	15.055	13.9238
Sample 05	ACTB	15.2016	23.8074	8.60583	0.750216	-0.750216	0.594515	13.2533
Sample 05	ACTB	15.0344	23.6176	8.58317	0.727553	-0.727553	0.603927	13.4631
Sample 06	ACTB	15.2799	23.795	8.51508	0.659465	-0.659465	0.633113	14.1138	14.7029
Sample 06	ACTB	15.1262	23.5225	8.39627	0.540651	-0.540651	0.68746	15.3253
Sample 06	ACTB	15.0966	23.5559	8.45935	0.603727	-0.603727	0.658052	14.6697
F5 G	IL-6
								0.0844708
Sample 01	ACTB	15.427	26.558	11.131	3.50916	-3.50916	0.0878289	1.03975	1
Sample 01	ACTB	15.4189	26.4859	11.067	3.44516	-3.44516	0.091813	1.08692
Sample 01	ACTB	15.4071	26.7898	11.3827	3.76081	-3.76081	0.0737705	0.873325
Sample 02	ACTB	15.6876	26.9382	11.2507	3.62879	-3.62879	0.0808399	0.957016	1.05467
Sample 02	ACTB	15.6726	26.7469	11.0743	3.45247	-3.45247	0.0913491	1.08143
Sample 02	ACTB	15.7926	26.8093	11.0166	3.39476	-3.39476	0.0950772	1.12556
Sample 03	ACTB	14.1089	21.969	7.86008	0.238206	-0.238206	0.847799	10.0366	9.28695
Sample 03	ACTB	13.9703	22.0012	8.03089	0.409015	-0.409015	0.753138	8.91595
Sample 03	ACTB	13.8617	21.8938	8.03212	0.410253	-0.410253	0.752492	8.90831
Sample 04	ACTB	15.2481	22.9016	7.65347	0.0315943	-0.0315943	0.978339	11.582	11.3512
Sample 04	ACTB	15.2908	22.9127	7.62187	0	0	1	11.8384
Sample 04	ACTB	15.1204	22.8971	7.77675	0.154881	-0.154881	0.898207	10.6333
Sample 05	ACTB	15.4063	23.4359	8.02956	0.407691	-0.407691	0.753829	8.92414	6.71395
Sample 05	ACTB	15.2016	23.8608	8.6592	1.03733	-1.03733	0.48723	5.76803
Sample 05	ACTB	15.0344	23.7755	8.7411	1.11923	-1.11923	0.46034	5.4497
Sample 06	ACTB	15.2799	22.9297	7.64978	0.0279064	-0.0279064	0.980843	11.6116	7.68427
Sample 06	ACTB	15.1262	24.1147	8.98856	1.36668	-1.36668	0.387781	4.59072
Sample 06	ACTB	15.0966	23.5077	8.41107	0.789199	-0.789199	0.578665	6.85048
